# Supplementary material for: Spatial and temporal localization of immune transcripts defines hallmarks and diversity in the tuberculosis granuloma
Source: Nat Commun. 2019 Apr 23;10:1823. doi: 10.1038/s41467-019-09816-4 (PMC6479067; doi:10.1038/s41467-019-09816-4)
Supplement: Supplementary file 4 — Source Data [file 41467_2019_9816_MOESM4_ESM.xlsx]

## Sheet: Figure 1B
Figure 1B
	Log2 mean mRNA in granuloma / unaffected area
Inos	8.43	9.38	11.97	13.01	16.73	10.71
Cd19	2.01	2.86	2.8	14.03	11.92	14.41
Cd4	0.75	4.06	1.61	6.47	21.83	2.03
Ifng	2.13	3.18	2.2	21.56	2.61	2.93
Cd80	1.68	2.78	2.59	13.08	4.06	8.06
Cd68	2.55	3.01	3.5	8.85	9.47	5.76
Cxcr3	1.51	4.9	3.18	17.31	2.18	2.93
Cd3e	1.81	2.99	2.78	13.34	3.96	4.3
Socs3	2.93	6.33	4.83	7.56	3.46	7.84
Tnf	6.61	4.58	5.57	5.29	5.27	5.32
F4/80	2.7	3.44	4.65	3.59	5.82	4.87
Il6	5.4	3.25	3.65	8.74	3.3	1.63
Ccr6	1.67	2.79	1.89	4.1	3.98	4.23
Cd11b	6.01	3.34	6.3	6.47	3.45	2.26
Tcrg	2.63	2.91	3.62	2.07	3.23	4.07
Mpo	1.89	3.27	3.26	4.39	2.85	2.06
Spc	0.76	0.75	0.66	5.87	1.55	1.67
Ccr4	1.49	2.77	2.09	2.5	3.72	2.06
Il12	2.25	2.65	2.44	2.9	3.13	2.45
IL10	1.44	3.69	2.8	2.7	2.7	2.69
Cd8b1	2.22	5.41	4.76	1.9	2.08	3.11
RorgT	1.85	2.84	2.32	2.25	2.28	2.19
Il17a	1.88	4.88	0	0.72	5	0.9
Cd127	2.06	4.78	8.95	1.66	3.84	1.04
Foxp3	1.32	1.95	3.03	2.5	2.76	1.28
Cd69	3.38	3.55	3.62	1.73	3.82	0.45
Cd11c	1.55	4.12	4.44	1.24	2.62	1.76
Tcrb	1.86	2.35	2.69	3.14	0.88	1.38
Cd8a	1.67	3.07	3.07	1.5	1.85	1.45
Cc10	1.13	7.97	3.39	1.63	1.19	0.61
Cd86	1.5	2.44	3.66	1.18	0.93	1.13
Tbx21	0.75	2.5	3.1	1.11	1.23	0.38
Actb	2.24	4.5	3.22	12.47	6.3	1.46

## Sheet: Figure 2C
Figure 2C
3 weeks					8 weeks					12 weeks
	cluster1	cluster2	cluster3			cluster1	cluster2	cluster3			cluster1	cluster2	cluster3	cluster4
F4/80	0.11424	0.02654	0.01276		F4/80	0.12545	0.02381	0.06809		F4/80	0.017798	0.102667	0.096019	0.30559
Cd11c	0.17656	0.06604	0.02028		Cd11c	0.09146	0.03337	0.07128		Cd11c	0.033033	0.094963	0.149363	0.229952	C
Cd11b	0.1088	0.02975	0.01215		Cd11b	0.15704	0.02391	0.07234		Cd11b	0.017304	0.082667	0.118853	0.172826
Inos	0.13947	0.02397	0.00832		Inos	0.193	0.01368	0.05839		Inos	0.008699	0.056619	0.107143	0.148758
Tcrb	0.42858	0.22129	0.08943		Tcrb	0.18445	0.03862	0.1266		Tcrb	0.027002	0.125385	0.211223	0.267893
Cd68	0.25223	0.09972	0.0436		Cd68	0.34668	0.04416	0.1484		Cd68	0.019041	0.093522	0.172059	0.188726
Cd127	0.07789	0.03347	0.00934		Cd127	0.08965	0.01247	0.04167		Cd127	0.037197	0.076571	0.093677	0.102485
Spc	0.13141	0.18232	0.08002		Spc	0.15148	0.05209	0.13583		Spc	0.026351	0.108658	0.218224	0.196838
Cxcr3	0.32295	0.16415	0.05591		Cxcr3	0.37652	0.0508	0.19952		Cxcr3	0.026599	0.112	0.35082	0.279565
Cd69	0.10386	0.06433	0.01641		Cd69	0.06047	0.01555	0.02181		Cd69	0.011206	0.013778	0.043716	0.034783
Ifng	0.07023	0.04142	0.01398		Ifng	0.18863	0.03013	0.09752		Ifng	0.014649	0.059852	0.156649	0.122222
Ccr4	0.13777	0.0903	0.03243		Ccr4	0.32104	0.06039	0.20752		Ccr4	0.017535	0.069333	0.259016	0.194783
Il6	0.09001	0.02694	0.01975		Il6	0.13989	0.01822	0.06968		Il6	0.009064	0.028	0.094262	0.070652
Tnf	0.16172	0.05187	0.02256		Tnf	0.26083	0.02733	0.10612		Tnf	0.013527	0.08448	0.375738	0.27513
Cd8b	0.32859	0.12947	0.04825		Cd8b	0.36929	0.04968	0.19387		Cd8b	0.035761	0.164333	0.471312	0.340761
Cd8a	0.20593	0.08456	0.03291		Cd8a	0.09061	0.02799	0.07		Cd8a	0.027466	0.050963	0.098361	0.071014
RorgT	0.2636	0.16586	0.04543		RorgT	0.42443	0.06162	0.20721		RorgT	0.038328	0.170191	0.546838	0.37205
Il10	0.22298	0.13631	0.04558		Il10	0.37365	0.04429	0.18716		Il10	0.018175	0.083619	0.29274	0.186335
Tcrg	0.11128	0.05428	0.01504		Tcrg	0.08221	0.01352	0.03965		Tcrg	0.009558	0.051667	0.229508	0.13913
Foxp3	0.08605	0.04403	0.02233		Foxp3	0.2852	0.04606	0.16021		Foxp3	0.021644	0.1	0.374317	0.218841
Cd80	0.25371	0.16194	0.02712		Cd80	0.32635	0.0379	0.1484		Cd80	0.011925	0.059273	0.37854	0.214625
Socs3	0.07122	0.0288	0.0188		Socs3	0.14363	0.02082	0.05927		Socs3	0.014785	0.07181	0.358314	0.187578
Cd3e	0.22552	0.11677	0.04403		Cd3e	0.47734	0.07591	0.26513		Cd3e	0.029169	0.1172	0.402049	0.198587
Mpo	0.10979	0.05871	0.01671		Mpo	0.16887	0.02689	0.08865		Mpo	0.009064	0.029833	0.104508	0.041848
Il12	0.09644	0.05639	0.01937		Il12	0.24059	0.0361	0.12371		Il12	0.017688	0.065111	0.362022	0.106884
Actb	0.12251	0.05187	0.02383		Actb	0.27004	0.02935	0.10596		Actb	0.014648	0.060322	0.213445	0.056142
Ccr6	0.12166	0.07479	0.03282		Ccr6	0.33466	0.05015	0.16213		Ccr6	0.013903	0.043596	0.380527	0.072991
Cd19	0.14777	0.06538	0.03191		Cd19	0.17158	0.02354	0.06696		Cd19	0.002417	0.01478	0.363679	0.031699

## Sheet: Figure 3D
Figure 3D
label	L/E S8	L/E S9	mean
Cd19	5.88219	8.53115	7.20667
Ccr6	2.9386	5.04036	3.98948
Il17a	3.12	3.4511	3.28555
Il12	3.26777	3.18179	3.22478
ACTB	2.12642	2.8735	2.49996
Mpo	2.05902	2.12009	2.08956
Tcrg	2.57763	1.5954	2.08652
Tbx21	1.88754	2.14416	2.01585
Cd80	2.20013	1.79801	1.99907
Cd3e	1.76719	2.21116	1.98917
Cxcr3	1.71833	2.23546	1.97689
Socs3	1.16375	2.69181	1.92778
IL10	1.57245	2.16782	1.87013
Cd8b1	1.6691	2.05515	1.86213
Spc	2.43518	1.27129	1.85323
Tnf	1.67413	1.88821	1.78117
RorgT	1.38532	2.11829	1.7518
Foxp3	1.28419	2.11439	1.69929
Ifng	1.40429	1.82299	1.61364
Il6	0.682734	2.5104	1.59657
Ccr4	1.06477	1.6826	1.37369
Tcrb	1.52085	1.13172	1.32629
Cd69	0.992705	1.55183	1.27227
Cd8a	0.896967	1.60914	1.25305
Cd127	0.741961	1.3436	1.04278
Cc10	1.71348	0.320713	1.0171
Cd11c	1.12845	0.891902	1.01018
F4/80	1.13333	0.859902	0.996614
Cd68	0.870984	0.920042	0.895513
Elane	1.6489	0	0.824448
Cd11b	0.223782	1.25073	0.737254
iNos2	0.778291	0.679672	0.728982
Cd86	0.961943	0.276096	0.61902

## Sheet: Figure 4E
Figure 4E	Log2 fold increase/ total section
	Max distance to bacteria (um)
	3	10	30	100	200
Inos	5.1	4.07	2.45	1.48	1.13
Cd68	3.27	2.72	1.76	1.27	1.08
Tnf	2.29	2.1	1.65	1.24	1.06
Cd11b	2.02	2.5	1.85	1.28	1.08
Socs3	1.61	1.45	1.36	1.2	1.08
Cd4	1.28	0.94	1.27	1.2	1.07
Cd11c	1.27	1.23	0.96	0.95	0.98
Cd127	1.19	1.63	1.36	1.14	1.03
Il10	1.02	0.95	1.21	1.11	1.03
Mpo	1.02	0.99	1.19	1.14	1.03
Cd3e	0.96	0.92	1.14	1.09	1
Cd8b	0.95	1.02	1.14	1.11	1.03
Il12	0.92	1.17	1.21	1.11	1.04
Cxcr3	0.91	1.04	1.05	1.07	1.01
Tcrg	0.88	0.9	1.02	1.01	1
Cd80	0.88	0.98	1.15	1.09	1.03
Ccr4	0.85	0.86	1.04	1.06	1.01
Ifng	0.83	0.91	0.98	1.09	1.04
F4/80	0.79	1.08	1.06	1.04	1.04
RorgT	0.78	0.99	1.08	1.05	1.01
Cd86	0.74	1.08	0.92	0.8	0.93
Ccr6	0.67	1.08	1.22	1.14	1.03
Cd19	0.61	0.82	1.13	1.22	1.07
Actb	0.58	0.94	1.28	1.15	1.03
Tbx21	0.56	0.51	0.97	0.89	0.81
Tcrb	0.51	0.73	0.91	0.99	0.98
Cd8a	0.48	0.61	1.05	0.95	0.95
Foxp3	0.38	0.76	1.06	1.06	0.99
Il6	0.3	0.66	1.05	1.06	1.01
Cc10	0.29	0.39	0.55	0.79	0.97
Spc	0.27	0.37	0.74	0.92	0.93
Il17a	0	1.1	1	1.11	1.14

## Sheet: Figure 5A-E
Figure 5A-E
A+C		Normalized to Area					B+D		Normalized to area
		1	2	3	4	Unaff			1	2	3	Unaff
	Actb	6.33256	4.81339	6.69755	9.05552	1.52621		Actb	147.151	326.862	100.014	23.1706
	Cc10	141.563	84.7472	118.948	139.949	14.7652		Cc10	23.4571	69.5163	226.169	91.6661
	Ccr4	9.3967	9.46897	11.5198	8.60648	3.37185		Ccr4	3.11586	5.27196	10.8437	1.52438
	Ccr6	5.71973	4.49776	6.69755	4.86453	1.81015		Ccr6	18.9303	37.8846	59.2531	7.87597
	Cd11b	0.612828	1.89379	3.48272	2.54453	0.638878		Cd11b	2.64554	4.53634	5.03458	1.16869
	Cd11c	6.12828	5.52356	7.50125	6.73551	1.52621		Cd11c	4.17407	5.02675	15.3942	3.15039
	Cd127	2.65559	4.65557	3.75063	4.56518	0.88733		Cd127	4.99713	6.98841	5.71231	1.52438
	Cd19	6.53684	6.94391	9.37657	7.1097	2.52002		Cd19	26.1027	101.393	232.752	7.97759
	Cd3e	22.8789	26.8287	23.3075	26.942	8.66034		Cd3e	50.0301	92.9337	101.95	17.2763
	Cd68	9.19243	15.3082	14.7346	17.9614	5.11102		Cd68	131.63	269.483	194.315	17.632
	Cd69	3.26842	2.68287	2.14322	1.87097	0.674371		Cd69	0.293949	0.613019	1.06501	0.152438
	Cd80	7.55822	9.54787	7.23335	9.20519	3.19439		Cd80	2.17522	2.32947	33.0152	3.15039
	Cd86	0.612828	1.0258	1.07161	1.64646	0.496905		Cd86	0.646688	1.10343	1.16183	0.863816
	Cd8a	15.9335	20.9895	20.0926	20.6556	6.53075		Cd8a	2.52796	3.06509	7.16459	2.23576
	Cd8b	40.651	38.7439	47.1507	45.8015	7.87949		Cd8b	6.52567	11.1569	25.7538	6.65646
	Cxcr3	32.4799	29.3538	34.5593	38.093	6.88568		Cxcr3	9.52395	19.1262	50.1521	12.9572
	F4/80	0.817105	1.9727	1.87531	1.42194	0.461412		F4/80	2.23401	6.6206	14.2324	1.47357
	Foxp3	5.51546	4.33994	2.94692	4.71486	2.30706		Foxp3	6.64325	12.996	31.3693	5.79265
	IL10	20.6319	20.7528	18.7531	13.7704	4.82708		Il10	3.52739	5.14936	16.7497	2.94714
	Ifng	3.06414	2.36724	1.87531	2.54453	0.78085		Ifng	5.93777	5.63977	9.87552	2.69307
	Il12	5.1069	4.73448	5.89384	3.96647	1.73917		Il12	7.11356	10.0535	23.9142	3.96339
	Il6	1.22566	3.07741	1.60741	2.76904	0.78085		Il6	1.1758	3.06509	4.6473	1.06707
	Mpo	4.90263	4.10322	2.67902	4.4155	1.27776		Mpo	1.88127	3.55551	4.55048	1.2195
	RorgT	12.4608	11.7573	12.8593	10.7768	4.08172		RorgT	13.2277	23.9077	52.379	12.9572
	Socs3	4.69835	5.99701	5.89384	7.85809	1.0293		Socs3	3.35102	8.58226	13.8451	2.54064
	Spc	17.9763	10.4948	10.984	13.6207	17.1432		Spc	36.8024	54.8039	170.595	52.7436
	Tbx21	1.83849	1.0258	1.07161	1.27226	0.496905		Tbx21	0.646688	0.735623	0.871369	1.01625
	Tcrb	185.074	146.138	231.467	261.787	87.4198		Tcrb	3.93892	5.63977	33.112	27.1848
	Tcrg	1.42993	2.44615	1.87531	3.59227	0.922823		Tcrg	0.646688	1.83906	5.03458	0.914629
	Tnf	6.74111	9.31115	8.84076	7.33422	1.77466		Tnf	15.1678	34.3291	65.8368	6.96134
	Inos	4.90263	13.4933	11.5198	15.8659	1.38423		Inos	94.2988	144.795	129.447	6.60565
									removed Elane, Cd4, Il17 and CD40l as low values in 2 areas
Figure 5E
	Lymphoid area					Epitheloid area					Ratio L/ E
	ROI7	ROI8	ROI9	Sum L		ROI1-7	RO2-8	RO3-9	sum E		RO1	RO2	RO3
	5720	7300	1229.41	14249.4		8578.14	1862.75	16963.6	27404.5		2.94835	3.16765	1.72118
	286.667	400	455.882	1142.55		470.035	542.717	1360.18	2372.93		0.705067	0.664032	0.178527
	60	112.5	108.824	281.324		132.197	129.552	334.909	596.658		1.18744	3.5	1.28749
	1200	1237.5	917.647	3355.15		1454.17	1092.44	3994.22	6540.83		7.14126	8.73529	2.57801
	73.3333	50	32.3529	155.686		58.7544	38.5154	185.341	282.611		1.83549	1.27273	0.71517
	53.3333	37.5	132.353	223.186		44.0658	157.563	265.698	467.327		0.732043	0.875	0.983863
	106.667	68.75	64.7059	240.123		80.7873	77.0308	285.86	443.678		1.3349	1.20312	1.55294
	2340	4168.75	14600	21108.8		4898.65	17381	25129.5	47409.1		21.4123	21.2227	14.6523
	1846.67	1606.25	1123.53	4576.45		1887.49	1337.54	5448.15	8673.17		2.72832	2.63012	1.43648
	13.3333	12.5	14.7059	40.5392		14.6886	17.507	48.261	80.4566		2.83667	3.5	6.17647
	0	0	5.88235	5.88235		1	7.0028	7.0028	15.0056		0	0	0.823529
	1806.67	2431.25	1511.76	5749.68		2856.93	1799.72	6844.86	11501.5		0.778468	1.09857	0.881251
	0	6.25	17.6471	23.8971		7.3443	21.0084	28.4489	56.8016		0	1.3125	3.70588
	93.3333	31.25	397.059	521.642		36.7215	472.689	621.003	1130.41		3.45333	1.75	1.61907
	0	0	8.82353	8.82353		0	10.5042	10.5042	21.0084		0	0	1.05882
	53.3333	37.5	94.1176	184.951		44.0658	112.045	220.18	376.29		1.29676	1.575	1.88235
	260	193.75	285.294	739.044		227.673	339.636	879.814	1447.12		3.07306	2.66803	1.40969
	386.667	418.75	558.824	1364.24		492.068	665.266	1624.1	2781.43		3.10428	3.95225	1.47151
	0	0	0	0		0	0	0	0		0	0	0
	26.6667	62.5	105.882	195.049		73.443	126.05	232.201	431.695		0.63037	1.19318	0.801272
	246.667	268.75	352.941	868.358		315.805	420.168	1033.76	1769.73		2.65713	3.47308	1.46768
	153.333	81.25	202.941	437.525		95.4759	241.597	520.863	857.935		3.62463	2.13281	1.67128
	173.333	75	120.588	368.922		88.1316	143.557	439.192	670.881		1.89111	1.90909	1.68824
	353.333	225	350	928.333		264.395	416.667	1105.16	1786.22		4.23502	4.02128	2.29688
	13.3333	0	2.94118	16.2745		0	3.5014	19.3744	22.8758		3.78222	0	2.47059
	33.3333	68.75	67.6471	169.73		80.7873	80.5322	202.06	363.38		1.77292	3.85	2.18552
	73.3333	37.5	67.6471	178.48		44.0658	80.5322	212.477	337.075		2.83667	1.3125	2.27294
	433.333	493.75	605.882	1532.97		580.2	721.289	1824.96	3126.45		2.26237	3.54487	1.54225
	153.333	181.25	173.529	508.113		212.985	206.583	604.896	1024.46		3.83784	3.71341	1.73529
	586.667	481.25	1964.71	3032.62		565.511	2338.94	3610.26	6514.71		0.896326	1.06944	1.53379
	6.66667	18.75	17.6471	43.0637		22.0329	21.0084	51.2663	94.3076		0.567333	5.25	3.70588
	60	75	305.882	440.882		88.1316	364.146	524.86	977.137		0.865424	1.90909	1.08873
	6.66667	43.75	50	100.417		51.4101	59.5238	119.544	230.478		0.567333	4.59375	1.2
	326.667	743.75	735.294	1805.71		873.972	875.35	2149.66	3898.98		1.33011	3.74102	1.43639
	820	1181.25	850	2851.25		1388.07	1011.9	3394.35	5794.32		0.470546	0.956847	0.697947

## Sheet: Figure 7D-G
Figure 7D										Figure 7E
	Normalized to area										Normalized to area
		Unaff	SG	NOG	GOa	GOb	GCa	GCb				U1	SG1	NOG1	GO1a	GC1a	GO1b	GC1b	U2	SG2	NOG2a	NOG2b	GO2a	GC2a	GO2b	GC2b	U3	NOG3a	GO3a	GC3a	GO3b	GC3b	GO3c	GC3c
		Unaff	SG	NOG	GOa	GOb	GCa	GCb			Granuloma type	U	SG	NOG	GO	GC	GO	GC	U	SG	NOG	NOG	GO	GC	GO	GC	U	NOG	GO	GC	GO	GC	GO	GC
	Actb	0.16875	0.703535	1.15928	0.327794	0.140678	0.0423027	0.0748266			Actb	0.16875	0.703535	1.15928	0.327794	0.0423027	0.140678	0.0748266	0.233362	0.453074	0.731242	0.524657	0.333663	0.141499	0.58675	0.151699	0.457894	1.01671	0.313226	0.0433925	0.604565	0.0722332	0.516673	0.120242
	Cc10	2.69999	0.60973	1.30269	0.448727	0.95769	0.202113	0.289103			Cc10	2.69999	0.60973	1.30269	0.448727	0.202113	0.95769	0.289103	0.318221	0.789226	1.26043	0.935032	0.686762	0.282998	0.315942	0.151699	1.03026	1.72059	0.71346	0.351961	0.712356	0.595924	0.531296	0.828336
	Ccr4	0.0460226	0.20637	0.394393	0.267327	0.232659	0.206813	0.357127			Ccr4	0.0460226	0.20637	0.394393	0.267327	0.206813	0.232659	0.357127	0.0848588	0.321537	0.235729	0.27012	0.340142	0.468715	0.300897	0.455097	0	0.328477	0.252321	0.323033	0.553013	0.686216	0.39969	0.681373
	Ccr6	0.0153409	0.112566	0.17927	0.200495	0.12174	0.141009	0.22448			Ccr6	0.0153409	0.112566	0.17927	0.200495	0.141009	0.12174	0.22448	0	0.153461	0.101027	0.145449	0.210564	0.247623	0.361077	0.455097	0	0.109492	0.168214	0.20732	0.309313	0.541749	0.224216	0.414168
	Cd11b	0.0306817	0.422121	0.501955	0.152758	0.12174	0.0235015	0.0340121			Cd11b	0.0306817	0.422121	0.501955	0.152758	0.0235015	0.12174	0.0340121	0.0212147	0.336152	0.500323	0.290899	0.207324	0.079593	0.376122	0.151699	0	0.484894	0.319027	0.0433925	0.412417	0.0902915	0.253462	0.0801616
	Cd11c	0.230113	0.469023	1.93611	0.289604	0.267829	0.0658042	0.176863			Cd11c	0.230113	0.469023	1.93611	0.289604	0.0658042	0.267829	0.176863	0.0636441	0.489613	0.856323	0.55063	0.278592	0.256466	0.481436	0.379248	0.114474	1.26698	0.397333	0.250712	0.501461	0.505633	0.443559	0.454249
	Cd127	0.0613635	0.318936	0.406344	0.146393	0.119035	0.0235015	0.0612218			Cd127	0.0613635	0.318936	0.406344	0.146393	0.0235015	0.119035	0.0612218	0	0.153461	0.197243	0.254536	0.152254	0.114968	0.225673	0.0758495	0	0.281552	0.185616	0.0578567	0.337432	0.0541749	0.287582	0.187044
	Cd19	0.0920452	0.121946	0.215123	0.210043	0.19749	0.211513	0.207474			Cd19	0.0920452	0.121946	0.215123	0.210043	0.211513	0.19749	0.207474	0.0212147	0.255768	0.264594	0.171422	0.265634	0.318372	0.210628	0.151699	0	0.281552	0.191416	0.197677	0.309313	0.361166	0.248588	0.440889
	Cd3e	0.122727	1.00371	0.896348	0.900637	0.757495	0.643941	1.08839			Cd3e	0.122727	1.00371	0.896348	0.900637	0.643941	0.757495	1.08839	0.148503	1.13999	0.726431	0.581797	0.926481	1.30886	0.917737	0.758495	0.114474	0.797729	0.945479	0.993206	2.46981	4.56875	1.44278	3.52711
	Cd68	0.276136	1.78229	4.57735	0.747879	0.511309	0.197413	0.329917			Cd68	0.276136	1.78229	4.57735	0.747879	0.197413	0.511309	0.329917	0.0636441	1.49076	2.91053	1.85448	0.945917	0.451027	1.77529	0.379248	0.228947	3.39426	0.942579	0.241069	1.84182	0.812624	1.10159	0.908498
	Cd69	0	0.121946	0.0836591	0.0509194	0.0838655	0.0423027	0.0408145			Cd69	0	0.121946	0.0836591	0.0509194	0.0423027	0.0838655	0.0408145	0	0.116922	0.072162	0.0623354	0.05831	0.079593	0.150449	0.0758495	0	0.0938505	0.0812068	0.0482139	0.0937311	0.0902915	0.190097	0.106882
	Cd80	0.16875	0.347077	0.298783	0.264144	0.200195	0.145709	0.251689			Cd80	0.16875	0.347077	0.298783	0.264144	0.145709	0.200195	0.251689	0.148503	0.306921	0.514756	0.316872	0.330423	0.397965	0.511526	0.530947	0.228947	0.547461	0.246521	0.250712	0.660804	0.559807	0.321702	0.574491
	Cd86	0.0613635	0.187609	0.406344	0.117751	0.0919815	0.047003	0.0612218			Cd86	0.0613635	0.187609	0.406344	0.117751	0.047003	0.0919815	0.0612218	0.0212147	0.182691	0.221297	0.192201	0.136057	0.141499	0.195583	0.0758495	0	0.297193	0.185616	0.0530353	0.187462	0.144466	0.146228	0.227124
	Cd8a	0.245454	2.0637	1.61343	2.24045	2.0777	1.85192	2.87402			Cd8a	0.245454	2.0637	1.61343	2.24045	1.85192	2.0777	2.87402	0.275791	2.76229	1.03913	0.992172	3.27832	4.6783	3.56563	4.17172	0.228947	0.98543	2.3811	2.84944	3.98826	8.28876	3.24626	7.24126
	Cd8b	0.199431	0.900525	1.27879	0.728784	0.584353	0.094006	0.156456			Cd8b	0.199431	0.900525	1.27879	0.728784	0.094006	0.584353	0.156456	0.0636441	0.928072	1.07762	0.737636	0.391973	0.256466	0.571705	0.303398	0.572368	1.25134	0.649654	0.216962	1.34504	0.577866	1.06259	0.547771
	Cxcr3	0.0767043	0.506545	1.17123	0.700142	0.408506	0.15041	0.200671			Cxcr3	0.0767043	0.506545	1.17123	0.700142	0.15041	0.408506	0.200671	0.169718	0.686919	0.808215	0.47271	0.320705	0.141499	0.421256	0.151699	0.228947	0.954147	0.565547	0.231427	1.07791	0.397283	0.701895	0.400808
	F4/80	0.0460226	0.243892	0.454149	0.124116	0.0784548	0.0282018	0.0442157			F4/80	0.0460226	0.243892	0.454149	0.124116	0.0282018	0.0784548	0.0442157	0	0.168076	0.327134	0.176617	0.145775	0.106124	0.255763	0	0	0.344119	0.130511	0.0482139	0.215581	0.0902915	0.160851	0.173683
	Foxp3	0.0153409	0.225131	0.250977	0.286422	0.213722	0.361923	0.516984			Foxp3	0.0153409	0.225131	0.250977	0.286422	0.361923	0.213722	0.516984	0.0424294	0.277691	0.245351	0.192201	0.391973	0.371434	0.451346	0.530947	0.114474	0.234626	0.35383	0.496603	0.585819	0.812624	0.492301	0.694734
	Il10	0.0460226	0.150087	0.119513	0.162306	0.124446	0.136309	0.173462			Il10	0.0460226	0.150087	0.119513	0.162306	0.136309	0.124446	0.173462	0	0.197307	0.129892	0.124671	0.187888	0.176873	0.240718	0.303398	0	0.156418	0.162414	0.154284	0.239014	0.577866	0.224216	0.427528
	Ifng	0.0920452	0.131327	0.250977	0.190948	0.124446	0.169211	0.302708			Ifng	0.0920452	0.131327	0.250977	0.190948	0.169211	0.124446	0.302708	0	0.255768	0.245351	0.218174	0.28831	0.300685	0.255763	0.227549	0	0.344119	0.188516	0.255534	0.328059	0.469516	0.243714	0.400808
	Il12	0.0153409	0.168848	0.167318	0.19413	0.181258	0.136309	0.231282			Il12	0.0153409	0.168848	0.167318	0.19413	0.136309	0.181258	0.231282	0	0.241152	0.206864	0.129865	0.298029	0.389122	0.150449	0.455097	0	0.156418	0.252321	0.279641	0.468655	0.523691	0.370445	0.601212
	Il6	0	0.187609	0.0717078	0.1814	0.108214	0.0752048	0.214276			Il6	0	0.187609	0.0717078	0.1814	0.0752048	0.108214	0.214276	0	0.160768	0.0336756	0.0623354	0.239719	0.194561	0.240718	0.455097	0	0.140776	0.176915	0.212141	0.299939	0.451458	0.190097	0.49433
	Mpo	0.0306817	0.0844242	0.0717078	0.0795616	0.0297587	0.0188012	0.0442157			Mpo	0.0306817	0.0844242	0.0717078	0.0795616	0.0188012	0.0297587	0.0442157	0	0.0584612	0.0625404	0.0986978	0.0907044	0.053062	0.180538	0.0758495	0	0.125134	0.0870073	0.0192856	0.192149	0.180583	0.0731141	0.120242
	RorgT	0.153409	0.272034	0.681224	0.394625	0.248891	0.0846054	0.146252			RorgT	0.153409	0.272034	0.681224	0.394625	0.0846054	0.248891	0.146252	0.0636441	0.416536	0.553242	0.503878	0.372536	0.229935	0.210628	0.303398	0.457894	0.578745	0.35383	0.20732	0.806087	0.686216	0.424062	0.387448
	Socs3	0.0153409	0.300175	0.334636	0.089109	0.0595175	0.0376024	0.0408145			Socs3	0.0153409	0.300175	0.334636	0.089109	0.0376024	0.0595175	0.0408145	0	0.263075	0.153946	0.192201	0.113381	0.0353747	0.165494	0.151699	0	0.187701	0.127611	0.0337497	0.229641	0.0361166	0.151102	0.0534411
	Spc	0.368181	0.262653	2.7488	0.324611	0.31923	0.0329021	0.0612218			Spc	0.368181	0.262653	2.7488	0.324611	0.0329021	0.31923	0.0612218	0.190932	0.759996	2.06383	1.12204	0.333663	0.0884367	0.917737	0.227549	0.572368	2.40883	0.229119	0.0337497	0.627998	0.162525	0.302205	0.106882
	Tbx21	0.322158	0.253273	0.346588	0.101839	0.19749	0.047003	0.108839			Tbx21	0.322158	0.253273	0.346588	0.101839	0.047003	0.19749	0.108839	0.0636441	0.182691	0.211675	0.176617	0.149014	0.176873	0.180538	0.303398	0.114474	0.218985	0.197216	0.0819636	0.12185	0.144466	0.394816	0.146963
	Tcrb	1.65681	6.12544	11.9991	5.7348	4.9156	0.775549	1.43531			Tcrb	1.65681	6.12544	11.9991	5.7348	0.775549	4.9156	1.43531	1.52746	7.50496	10.2566	5.14267	3.44353	1.44152	3.97185	0.910194	2.97631	13.4988	5.89619	1.61517	10.2214	3.8103	7.1993	2.9259
	Tcrg	0.0153409	0.140707	0.119513	0.1814	0.100098	0.131608	0.207474			Tcrg	0.0153409	0.140707	0.119513	0.1814	0.131608	0.100098	0.207474	0.0212147	0.0876918	0.0817836	0.0519462	0.23324	0.282998	0.240718	0.455097	0	0.0938505	0.136311	0.17357	0.262447	0.650099	0.151102	0.48097
	Tnf	0.199431	1.2007	1.50586	0.824258	0.651987	0.408926	0.5612			Tnf	0.199431	1.2007	1.50586	0.824258	0.408926	0.651987	0.5612	0.0212147	1.17653	1.32778	0.857112	0.994509	0.565995	1.41422	1.13774	0	1.50161	0.910676	0.568924	1.65435	0.939032	1.11621	1.02874
	Inos	0.230113	5.37501	12.764	1.69307	1.50958	0.31492	0.438756			Inos	0.230113	5.37501	12.764	1.69307	0.31492	1.50958	0.438756	0.339435	4.78651	6.44647	4.70633	2.00845	0.654432	4.9949	0.758495	0	6.55389	2.72333	0.491782	4.05856	0.902915	3.1829	0.774895
	removed Elane, Cd4, Il17 and CD40l as low values in 2 areas
Figure 7F				Log 2 ratio of signal densities
		GC/GO								GC/NOG
Tcrg		-0.502721	0.153956	0.601816	1.2872	-0.103455	1.80169	1.36697		0.600928	1.25761	1.70547	2.39085	1.00019	2.90534	2.47062
Il6		-1.44874	0.0618369	-0.0774137	1.14854	0.0473894	1.13696	1.26784		-0.0363488	1.47423	1.33498	2.56093	1.45978	2.54935	2.68023
Foxp3		-0.131592	0.382844	-0.0941685	0.421292	0.324818	1.03531	0.809185		0.64911	1.16355	0.686533	1.20199	1.10552	1.81601	1.58989
Ccr6		-0.692902	-0.0221038	0.119455	0.997485	-0.136832	1.24894	0.861527		0.0756067	0.746405	0.887964	1.76599	0.631677	2.01744	1.63004
Il12		-1.00526	-0.242479	0.508088	0.734041	0.0314401	0.936582	1.13574		-0.276606	0.486171	1.23674	1.46269	0.76009	1.66523	1.86439
Cd3e		-0.891221	-0.13403	0.132093	-0.65501	-0.266057	1.93558	1.56226		-0.22107	0.536121	0.802244	0.0151412	0.404094	2.60573	2.23242
IL10		-0.491006	-0.143267	-0.115166	0.663328	-0.312291	1.59285	1.15814		0.0395437	0.387283	0.415384	1.19388	0.218259	2.1234	1.68869
Ccr4		-0.696479	0.0916305	0.483903	0.441368	-0.053125	1.03386	1.02364		-0.570755	0.217354	0.609627	0.567091	0.0725983	1.15958	1.14936
Cd19		-0.141447	-0.169267	0.448518	-0.620984	-0.239052	0.630466	0.918218		-0.14065	-0.168471	0.449315	-0.620188	-0.238255	0.631263	0.919015
Mpo		-2.47723	-1.2435	-0.980378	-0.464918	-2.44054	0.786533	0.199816		-2.25139	-1.01765	-0.75453	-0.23907	-2.21469	1.01238	0.425663
Tnf		-1.4023	-0.94563	-0.933354	0.0739587	-0.925908	-0.20297	-0.0713368		-1.66648	-1.20981	-1.19753	-0.190218	-1.19008	-0.467146	-0.335513
RorgT		-2.24666	-1.45703	-0.804253	-0.40427	-0.953624	0.77318	-0.0514802		-2.77542	-1.98579	-1.33301	-0.93303	-1.48238	0.24442	-0.58024
Cxcr3		-1.99468	-1.57874	-2.08278	-1.98236	-1.37302	-0.593408	-0.580663		-2.50124	-2.0853	-2.58934	-2.48892	-1.87958	-1.09997	-1.08722
Cc10		-1.6258	-1.10938	-1.14017	-2.03975	-0.825545	-0.0658336	0.409255		-2.69047	-2.17405	-2.20484	-3.10442	-1.89021	-1.1305	-0.655415
Cd11c		-2.52965	-1.10327	-0.567128	-0.0027584	-0.599866	0.412191	0.257585		-4.13046	-2.70408	-2.16794	-1.60357	-2.20068	-1.18862	-1.34323
Socs3		-1.83003	-1.71178	-1.91814	0.182282	-1.98598	-1.8882	-1.32291		-2.5296	-2.41135	-2.61771	-0.517287	-2.68555	-2.58776	-2.02248
Tcrb		-2.93031	-2.04224	-2.03601	-2.69935	-1.87192	-0.633693	-1.01472		-3.72064	-2.83257	-2.82634	-3.48969	-2.66225	-1.42403	-1.80505
Cd11b		-3.48569	-2.95239	-1.7258	-0.7953	-2.60099	-1.54385	-1.71553		-4.24142	-3.70812	-2.48153	-1.55103	-3.35672	-2.29958	-2.47126
Cd68		-2.50906	-1.76817	-1.31706	-1.56713	-2.22082	-0.467685	-0.30679		-4.01163	-3.27073	-2.81962	-3.0697	-3.72339	-1.97025	-1.80936
Actb		-3.25316	-2.43036	-1.51119	-1.41077	-3.21646	-2.48125	-1.74603		-4.34211	-3.51931	-2.60014	-2.49972	-4.30541	-3.5702	-2.83499
Inos		-3.19378	-2.71535	-2.13853	-1.92563	-2.55075	-1.67418	-1.89477		-4.59629	-4.11786	-3.54104	-3.32814	-3.95326	-3.07669	-3.29728
Figure 7G				Log 2 ratio of signal densities
		NOG/ GO							NOG/ SG
Cd11c		2.34919	1.17226	0.535184	1.73743				2.01411	0.837171	0.200099	1.40234
Cd68		2.02617	1.37294	0.722669	1.59475				1.48388	0.830649	0.180379	1.05246
Inos		2.14717	1.16167	0.707761	1.18551				1.32896	0.343466	-0.110443	0.367308
Actb		1.52317	0.858368	0.379393	1.33386				1.00332	0.338519	-0.140456	0.814012
Cc10		1.06246	1.01488	0.584053	1.46387				0.897145	0.849565	0.418736	1.29855
Tcrb		1.02126	0.794886	-0.20108	1.19116				0.816099	0.589728	-0.406238	0.986006
Cd11b		0.931045	0.926349	0.144005	0.881158				0.40484	0.400143	-0.3822	0.354953
Socs3		1.32367	0.203491	0.523686	0.489507				0.248818	-0.871355	-0.551161	-0.58534
RorgT		0.762648	0.462429	0.327593	0.527446				0.984527	0.684308	0.549472	0.749325
Cxcr3		0.966376	0.431165	-0.342617	0.670638				0.972866	0.437655	-0.336127	0.677128
Tnf		0.478376	0.296802	-0.33466	0.474293				0.341309	0.159735	-0.471726	0.337226
Cd19		-0.117032	0.181584	-0.44464	0.271203				0.187871	0.486487	-0.139738	0.576105
Ccr4		0.234827	-0.507676	-0.311205	-0.0290153				0.57935	-0.163153	0.0333181	0.315508
Mpo		-0.545928	-0.743269	-0.0850405	0.257344				0.00534344	-0.191998	0.466231	0.808615
Il10		-0.680716	-0.560575	-0.619759	-0.292482				-0.539405	-0.419265	-0.478449	-0.151171
Cd3e		-0.414092	-0.717324	-1.03763	-0.58225				-0.257975	-0.561208	-0.881517	-0.426134
Il12		-0.709539	-0.403448	-1.07512	-0.806731				-0.293032	0.0130586	-0.658609	-0.390225
Ccr6		-0.346559	-1.17395	-0.648173	-1.05786				0.430561	-0.39683	0.128948	-0.28074
Foxp3		-0.659718	-0.692429	-1.04466	-0.756911				-0.0024906	-0.0352014	-0.387432	-0.0996831
Tcrg		-0.641805	-1.18909	-1.84388	-0.990536				0.0656125	-0.481671	-1.13647	-0.283119
Il6		-1.51743	-2.60786	-1.71951	-0.544236				-1.28045	-2.37088	-1.48253	-0.307253
Figure 7G
	Il6	3.38
	Foxp3	2.07
	Il10	1.85
	Cd3e	1.82
	Il12	1.75
	Ccr4	1.26
	Tnf	0.7
	Cd11b	0.31
	F4/80	0.23
	Cd68	0.22
	Inos	0.2

## Sheet: Figure S2E
Figure S1E
	Consecutive Section
	1	2	3
Inos	8.43	9.38	11.97
Tnf	6.61	4.58	5.57
Cd127	2.06	4.78	8.95
Cd11b	6.01	3.34	6.3
Socs3	2.93	6.33	4.83
Cc10	1.13	2.97	3.39
Cd8b1	2.22	5.41	4.76
Il6	5.4	3.25	3.65
F4/80	2.7	3.44	4.65
Cd69	3.38	3.55	3.62
Cd11c	1.55	4.12	4.44
Cxcr3	1.51	4.9	3.18
Tcrg	2.63	2.91	3.62
Cd68	2.55	3.01	3.5
Mpo	1.89	3.27	3.26
IL10	1.44	3.69	2.8
Cd8a	1.67	3.07	3.07
Cd19	2.01	2.86	2.8
Cd86	1.5	2.44	3.66
Cd3e	1.81	2.99	2.78
Ifng	2.13	3.18	2.2
Il12	2.25	2.65	2.44
Cd80	1.68	2.78	2.59
RorgT	1.85	2.84	2.32
Tcrb	1.86	2.35	2.69
Il17a	1.88	4.88	0
Cd4	0.75	4.06	1.61
Ccr4	1.49	2.77	2.09
Ccr6	1.67	2.79	1.89
Tbx21	0.75	2.5	3.1
Foxp3	1.32	1.95	3.03
Cd40l	0.19	4.06	0.54
Spc	0.76	0.75	0.66
Actb	2.24	2.5	1.52

## Sheet: Figure S5C
Figure S5C
		Max distance to bacteria
	30 pxls			100 pxls			300 pxls
inos	2.02503	1.72247	1.76977	1.29278	0.963474	1.0635	0.565597	0.400538	0.298658
Cd68	1.44361	0.678072	1.32193	0.815575	0.400538	0.765535	0.344828	0.176323	0.286881
Cd11b	1.32193	0.356144	0.432959	0.887525	0.15056	0.0840643	0.356144	0.15056	0.250962
Tnf	1.07039	0.400538	0.286881	0.722466	0.275007	0.704872	0.31034	0.15056	0.31034
Cd127	0.704872	0.516015	0.910733	0.443607	0.163499	0.411426	0.189034	0.0840643	0.189034
Socs3	0.536053	0.411426	-0.761213	0.443607	0.201634	-0.152003	0.263034	0.111031	-0.168123
Cc10	-1.35845	-0.836501	-1.21759	-0.862496	-0.736966	-0.761213	-0.340075	-0.514573	-0.234465
